# Supplementary material for: Testing Adaptive Therapy Protocols Using Gemcitabine and Capecitabine in a Preclinical Model of Endocrine-Resistant Breast Cancer
Source: Cancers (Basel). 2024 Jan 6;16(2):257. doi: 10.3390/cancers16020257 (PMC10813385; doi:10.3390/cancers16020257)
Supplement: Supplementary file 1 [file cancers-16-00257-s001.zip]

Archive with 1 entries (1 files):
- cancers-2752834-supplementary.pdf
